# Supplementary material for: The Effects of Prolonged Basic Amino Acid Exposures on Mitochondrial Enzyme Gene Expressions, Metabolic Profiling and Insulin Secretions and Syntheses in Rat INS-1 β-Cells
Source: Nutrients. 2023 Sep 17;15(18):4026. doi: 10.3390/nu15184026 (PMC10538135; doi:10.3390/nu15184026)
Supplement: Supplementary file 1 [file nutrients-15-04026-s001.zip]

Archive with 1 entries (1 files):
- nutrients-2583056-supplementary.xlsx
