# Supplementary material for: The Effects of Prolonged Basic Amino Acid Exposures on Mitochondrial Enzyme Gene Expressions, Metabolic Profiling and Insulin Secretions and Syntheses in Rat INS-1 β-Cells
Source: Nutrients. 2023 Sep 17;15(18):4026. doi: 10.3390/nu15184026 (PMC10538135; doi:10.3390/nu15184026)
Supplement: Supplementary file 1 [file nutrients-15-04026-s001.zip › nutrients-2583056-supplementary.xlsx]

## Sheet: Arg vs. Con
name	adduct	description	VIP	Fold change	p-value	m/z	rt(s)	Con-1	Con-2	Con-3	Con-4	Con-5	Con-6	Arg-1	Arg-2	Arg-3	Arg-4	Arg-5	Arg-6
M246T1064	(M+H)+	Arg-Ala	1.03401	4.36797	0.00261774	246.156	1063.85	5174.5	3637.8	3064.86	3521.7	4190.55	2562.39	25842.7	20086.6	6185.58	7790.3	18801.5	18051.8
M176T782	(M+H)+	L-Citrulline	5.17703	4.72678	0.00469341	176.103	782.239	56702.1	64555.1	61264.7	73773.7	52931.9	99996	557923	209648	428274	414637	221351	102476
M175T1098	(M+H)+	L-Arginine	2.85809	4.0369	0.0047571	175.118	1097.96	26870.1	81894	18857.5	28247.6	33068.7	12300.5	191348	110733	49580.8	79264.9	176403	205048
M175T1038	(M+H)+	DL-Arginine	17.4865	9.33848	0.00693331	175.118	1038.06	544960	569020	454277	388891	782931	200411	6.32731e+06	6.19991e+06	489264	1.12072e+06	7.14515e+06	6.17736e+06
M204T530_1	(M+H-H2O)+	N-Acetyl-D-glucosamine	1.3894	0.525588	0.0109342	204.086	530.094	36904.1	65798.9	51777.8	66803.9	58191.9	62208.5	30850.7	49271.2	15929.1	21248	9101.79	53184.8
M137T535	M+	1-Methylnicotinamide	1.82212	0.313257	0.0116922	137.07	534.656	77917	42237.5	52519.5	68442.7	47880.9	44779.5	70369.2	17363.9	2801.23	1009.94	558.09	12455.5
M115T1018	(M+H-H2O)+	D-Ornithine	1.1082	3.63277	0.0156376	115.086	1018.01	7266.6	5116.44	4496.5	5095.13	9637.71	3597.26	28587.3	23952.9	4473.34	9763.78	39914	21217.1
M128T487	(M+H-H2O)+	4-Guanidinobutyric acid	1.11385	4.54508	0.0187644	128.081	486.842	4229.02	4694.99	3808.76	5320.6	8613.76	3136.81	28105.8	30559.7	11639.8	12170.8	6315.85	46669.3
M192T777	(M-H+2Na)+	L-Glutamate	2.41824	0.576839	0.0197809	192.024	776.545	158231	159213	158686	165369	161142	144591	168068	137616	32734.7	52139.1	34093.9	121748
M116T1018	(M+H)+	D-Proline	2.42036	3.58191	0.0225155	116.07	1018.05	41914.8	27377.2	19845.6	23024.8	48456	18966	167013	127351	24060	34112.9	194139	96578.6
M133T1018	(M+H)+	Ornithine	1.65414	3.00726	0.0237185	133.096	1018.36	24280.9	15266.7	14410.8	11758.4	28662.9	12322.4	76449.3	61491.2	13464.9	18292.5	94714.3	56468.8
M279T64_2	(M+H)+	Phthalic acid Mono-2-ethylhexyl Ester	1.54475	1.55729	0.0313793	279.159	63.858	55590.3	48646.3	38566	55906.2	9255.24	49934.7	58610.1	60912.4	51193.4	67199.7	95808.7	67899.4
M468T409_2	(M+H)+	1-Myristoyl-sn-glycero-3-phosphocholine	2.85132	0.673495	0.0385586	468.308	409.283	388265	319215	219421	367044	304595	281839	294283	301407	117989	114058	176351	262337
M304T968	(M+H)+	Arg-Glu	2.45528	11.4144	0.0415207	304.161	967.551	2176.14	12080.9	17586.3	6349.11	4216.85	6025.12	209170	32119.6	22055.6	47294	200931	41277.9
M146T582	(M+H)+	Spermidine	1.04531	0.580219	0.0416969	146.165	581.977	72951.9	71851.3	72462.3	34236.3	52644.1	19724.3	21280.9	32017	32987.6	41954.6	32813.2	26862.6
M399T1021	(M+H)+	S-Adenosylmethionine	1.04124	2.58534	0.0438295	399.144	1020.63	13102.7	12375.3	8938.94	10342.5	13622.2	8070.1	27567.4	27845.8	6127.06	13747.9	37927.9	58584.5
M246T499	M+	2-Methylbutyroylcarnitine	1.79411	0.480671	0.0442359	246.17	499.092	84034.4	51326.5	56193.9	95163.3	91479.4	59852.6	81077	76981	5309.32	5017.54	10639.7	31533.7
M189T1073	(M+H)+	N6,N6,N6-Trimethyl-L-lysine	1.15468	3.5384	0.0490963	189.159	1072.63	16250	6698.15	5458.84	8507.39	16961.8	4274.62	72899.3	46194.2	1297.49	8613.5	33124.5	43631.8
M179T727	(M-H)-	myo-Inositol	2.54335	0.490269	0.016373	179.056	726.547	222289	214572	278676	233001	256808	217575	258365	169645	41866.2	52045	441.207	175252
M141T805	(M-H2O-H)-	2-Oxoadipic acid	1.47075	0.611954	0.0242306	141.017	804.771	648033	555330	317119	654306	765918	688501	267779	657058	343384	399846	292907	259934
M133T734	(M-H)-	L-Malic acid	1.25664	0.348673	0.0310699	133.014	734.458	16817.2	54106.5	111389	54872	48327.2	121419	24969.4	16768.8	30051.7	48223.6	1223.04	20649.4
M132T731_2	(M-H)-	L-Aspartate	1.84931	0.523458	0.0337434	132.03	731.12	150313	114759	149698	144407	181720	119448	156648	127423	23541.3	35852.5	88.9006	106801

## Sheet: His vs. Con
name	adduct	description	VIP	Fold change	p-value	m/z	rt(s)	Con-1	Con-2	Con-3	Con-4	Con-5	Con-6	His-1	His-2	His-3	His-4	His-5
M192T777	(M-H+2Na)+	L-Glutamate	1.72299	0.447308	2.66918e-05	192.024	776.545	158231	159213	158686	165369	161142	144591	47644.2	81865.5	77505.9	105448	40623.7
M137T535	M+	1-Methylnicotinamide	1.54097	0.118658	7.21267e-05	137.07	534.656	77917	42237.5	52519.5	68442.7	47880.9	44779.5	640.093	17083.6	868.3	11632.1	2780.46
M833T304	(M-H+2Na)+	1-Stearoyl-2-oleoyl-sn-glycerol 3-phosphocholine (SOPC)	1.23215	4.85572	9.98692e-05	832.584	303.553	6398.83	3148.53	1999.88	7213.25	5098.86	3774.72	23525.1	21415	28869.9	12260.5	25749.1
M246T499	M+	2-Methylbutyroylcarnitine	1.71079	0.139167	0.000182081	246.17	499.092	84034.4	51326.5	56193.9	95163.3	91479.4	59852.6	3197.04	607.491	6847.66	34035.4	6114.16
M204T530_1	(M+H-H2O)+	N-Acetyl-D-glucosamine	1.00096	0.40464	0.000304642	204.086	530.094	36904.1	65798.9	51777.8	66803.9	58191.9	62208.5	15589.2	24856	26717.3	33227.4	14826.2
M468T409_2	(M+H)+	1-Myristoyl-sn-glycero-3-phosphocholine	2.38875	0.415959	0.000369975	468.308	409.283	388265	319215	219421	367044	304595	281839	66786.8	127278	114985	192632	150119
M787T311	(M+H)+	1,2-dioleoyl-sn-glycero-3-phosphatidylcholine	3.21848	3.94138	0.00038156	786.6	311.354	26899	32022.3	53598.2	67884.8	25061.5	47248.4	163761	193663	236649	99995.3	135968
M291T913	(M+H)+	Argininosuccinic acid	2.2565	0.301886	0.000416066	291.13	913.177	267020	152206	145997	187869	183487	141685	29564.8	52872.7	40477.8	89383.8	58961.5
M182T607	(M+H)+	L-Tyrosine	1.12551	0.314682	0.000510543	182.081	607.091	61280.1	42740.1	39111.3	40270.9	49874.7	33495.5	11325.5	18208.7	11203.6	26939.4	2279.98
M284T54	(M+H)+	Stearamide	2.14509	2.11337	0.000999663	284.295	54.109	53537.9	37492.9	28183.5	62583.6	48208	42300.2	71356.9	94159.6	102442	81730	129880
M166T526	(M+H)+	L-Phenylalanine	1.06193	0.355848	0.00120377	166.086	525.854	50419.4	42881.6	60804.6	74258	82731.4	41739.4	25242.3	10981.4	27946.3	16268.6	24191
M227T840	(M+H)+	L-Carnosine	1.66969	0.447137	0.00138823	227.113	840.235	189831	124817	141793	126311	165119	117052	37203.9	63469.9	56100.7	115105	50403.2
M114T343	(M+H)+	Creatinine	1.42308	0.313219	0.00300866	114.066	343.146	133580	76924.1	56001.8	81661.8	81517.5	52240.4	15250.1	25831	18388.5	40687.1	25633.6
M664T854_2	(M+H)+	Nicotinamide adenine dinucleotide (NAD)	3.01796	0.494574	0.00440406	664.116	854.221	710583	514562	500675	516676	727660	484379	165905	298185	236765	527669	195246
M156T856	(M+H)+	L-Histidine	4.0667	20.4406	0.0044395	156.076	856.015	16953	17760.8	13959.9	10037.4	17696.2	10808.4	384636	483221	240979	374143	2638.55
M279T50_1	(M+H)+	Phthalic acid Mono-2-ethylhexyl Ester	3.41946	2.06477	0.00512828	279.159	49.571	104727	137284	62350.1	189005	100058	122780	143414	273641	248272	339450	227552
M258T782	M+	Glycerophosphocholine	5.47587	1.21729	0.00663186	258.11	781.913	942406	777804	846195	749135	965916	689078	985958	1.01452e+06	966513	1.04549e+06	1.02965e+06
M485T972	(M+H)+	Uridine 5'-triphosphate (UTP)	1.36235	0.482382	0.00917069	484.976	972.073	130150	101674	85518.2	123345	155507	108388	22760.3	62293.4	47648.9	116240	34289.5
M243T79	(M+H)+	Lumichrome	1.60816	0.367109	0.0111088	243.087	78.678	240280	125031	48212.3	148636	202218	179755	34092.4	56635.2	54842.3	89388.5	53874.2
M175T1038	(M+H)+	DL-Arginine	2.95896	0.384964	0.0115264	175.118	1038.06	544960	569020	454277	388891	782931	200411	130788	240360	72867.8	303684	195617
M204T626	(M+H)+	Acetylcarnitine	1.02817	0.556621	0.0128665	204.123	626.034	189490	127473	89814.6	122716	158552	114587	54234.7	84728.7	66429.9	115891	51018.5
M405T908	(M+H)+	Uridine 5'-diphosphate (UDP)	1.10374	0.578294	0.0162343	405.009	907.831	139805	135202	140182	115529	104168	156060	43495.7	73044.5	86720.5	141112	36793.2
M496T399_12	(M+H)+	1-Palmitoyl-sn-glycero-3-phosphocholine	3.69493	0.629515	0.0175614	496.339	399.491	5.48922e+06	4.70848e+06	3.52804e+06	4.07819e+06	4.38043e+06	3.02174e+06	1.51132e+06	2.49868e+06	2.49068e+06	4.03206e+06	2.69028e+06
M608T835	(M+H)+	UDP-N-acetylglucosamine	1.13831	0.597415	0.0266724	608.088	835.272	340047	204908	202283	233249	369133	228866	107129	182528	129083	245606	121499
M428T887	(M+H)+	Adenosine 5'-diphosphate (ADP)	2.50353	0.616005	0.0283829	428.036	886.605	1.11525e+06	1.68662e+06	1.48766e+06	2.04717e+06	1.59646e+06	1.37259e+06	707776	1.43125e+06	799537	1.40572e+06	432710
M508T948	(M+H)+	Adenosine 5'-triphosphate (ATP)	3.53788	0.467907	0.0294901	508.003	947.731	1.16733e+06	730077	696816	554362	1.21403e+06	726090	142156	210319	371242	917846	342638
M391T49_2	(M+H)+	Dioctyl phthalate	6.97296	1.96367	0.0320812	391.284	49.1495	516069	815757	190534	1.31446e+06	420101	465665	762425	1.30826e+06	873701	1.55283e+06	1.59439e+06
M338T53	(M+H)+	Erucamide	2.36524	2.44775	0.0329111	338.342	53.3215	63887.3	14734.7	18855.4	51842.2	76000.2	65781.4	227204	114366	82806	98783.6	70626.4
M167T50	(M+H)+	1,2-Benzenedicarboxylic acid	1.07427	1.97201	0.033123	167.034	49.7645	14386.6	17145.9	6562.77	30114.3	9755.58	13132.1	18991.9	35424.8	16468.3	39258.6	39560
M136T323_2	(M+H)+	Adenine	4.53845	0.214093	0.0332994	136.061	323.061	1.82883e+06	444887	353022	948245	1.2686e+06	361143	89373.7	250060	142642	199613	246892
M759T249_1	(M+Na)+	Thioetheramide-PC	9.05675	2.55224	0.0365451	758.569	249.15	110397	832581	345319	426123	1.32903e+06	1.24615e+06	1.16843e+06	2.99346e+06	1.82051e+06	2.5289e+06	612115
M757T201	(M+Na)+	PC(16:0/16:0)	1.75318	3.5208	0.0425598	756.553	200.676	22993.9	15834.8	15514.7	23691.6	22396.5	12548.8	45687.6	28504.7	56942.6	152974	47375.6
M298T192	(M+H)+	S-Methyl-5'-thioadenosine	8.97392	0.251262	0.0491783	298.097	192.028	7.15175e+06	1.32526e+06	1.79664e+06	6.10424e+06	6.72187e+06	1.12833e+06	418326	1.02756e+06	542376	1.93116e+06	1.15357e+06
M179T727	(M-H)-	myo-Inositol	2.56337	0.320232	9.61877e-06	179.056	726.547	222289	214572	278676	233001	256808	217575	44105	75266.4	70928.7	134226	55195.3
M132T747_2	(M-H)-	L-Aspartate	1.63662	0.298025	1.85185e-05	132.03	747.194	102752	74027.3	83560.1	98869.7	113661	80520.1	20348.5	29941.3	22149.1	43548.3	21449.7
M465T37_2	(M-H)-	Cholesterol 3-sulfate	3.24284	3.86868	6.35855e-05	465.303	37.183	25116.2	68876	31885.4	51095.4	20849.6	30623.2	167548	187891	148082	103257	129709
M124T541_2	(M-H)-	Taurine	2.58187	0.552155	8.42358e-05	124.007	540.856	1.82289e+06	1.43723e+06	1.46623e+06	1.51201e+06	1.78833e+06	1.50936e+06	688239	769993	1.02316e+06	1.10903e+06	797394
M168T206	(M-H)-	Pyridoxine	1.38138	0.408015	0.000184358	168.066	205.654	88024.9	114982	114666	100843	88602.1	115819	36836	43525.6	23295.5	76039.7	32109.7
M214T728	(M-H)-	sn-Glycerol 3-phosphoethanolamine	4.14279	0.257896	0.000233323	214.049	727.734	618678	422039	473412	487298	784139	463144	79671.7	164244	102634	257724	93917.1
M128T543	(M-H)-	L-Pyroglutamic acid	4.65291	0.398178	0.000260824	128.035	542.76	935920	1.02929e+06	1.05307e+06	963336	1.30387e+06	1.191e+06	447940	176139	226591	704143	594179
M129T98	(M-H)-	alpha-Ketocaproic acid	4.88219	0.251463	0.000293403	129.055	97.767	825734	494189	670413	612742	1.07769e+06	846933	112887	179266	125595	321315	209730
M129T68_2	(M-H)-	ketoisocaproic acid	4.13003	0.414364	0.000503244	129.055	68.395	1.22782e+06	850087	790226	1.02396e+06	1.41768e+06	1.23228e+06	332957	417393	346651	575414	586581
M221T573	(M-H)-	Ethyl glucuronide	1.65548	0.223803	0.000514738	221.067	572.735	84179.2	57744.1	76193.9	63542	126629	78487.8	9396.44	18734.5	13679.6	37941.7	11032.9
M114T580	(M-H)-	D-Proline	2.70106	0.450007	0.00128229	114.055	580.385	587661	387943	447503	416372	598745	407077	105856	252935	200496	348194	159523
M89T428	(M-H)-	DL-lactate	1.2077	0.627895	0.00139746	89.024	428.369	1.7804e+06	1.6711e+06	1.57151e+06	1.39585e+06	1.91842e+06	1.53296e+06	791521	1.06308e+06	917211	1.46617e+06	926581
M131T724_2	(M-H)-	D-Ornithine	1.71765	0.364505	0.00326197	131.082	723.61	189765	132050	196758	159503	112630	281985	36194.2	59454.6	74626	97932.2	57627.5
M299T67_2	(M-H)-	Dehydroabietic acid	1.04614	1.29739	0.00442963	299.201	67.427	25723.3	21804.1	18279.3	23273.7	21220.9	18614.5	23985.7	31374.9	27621.4	26956.7	29440.1
M327T68_2	(M-H)-	(4Z,7Z,10Z,13Z,16Z,19Z)-4,7,10,13,1 6,19-Docosahexaenoic acid	1.72883	2.36103	0.00591588	327.232	67.555	13737.6	26200.2	24091.4	18417.5	11249.7	23300.7	42723.9	43414.2	73212.3	44991	25852.9
M565T795	(M-H)-	Uridine diphosphate glucose(UDP-D-Glucose)	1.38244	0.447896	0.00675302	565.048	794.875	146434	79937.7	88538.1	108422	163995	112942	31743.2	53551.3	43720.3	98596.2	33762
M111T145_2	(M-H)-	Uracil	1.66448	0.444393	0.00676983	111.019	145.372	152950	116255	145800	130490	226022	157978	42802.1	62038.9	48379.3	145865	45132
M130T480_2	(M-H)-	L-Leucine	3.26896	0.339895	0.0076808	130.087	479.801	529456	279079	379638	347603	740019	409154	84684	114050	121817	343973	95977
M177T819	(M+K-2H)-	Acetyl phosphate	2.26701	0.453538	0.00937451	176.936	819.484	310384	516087	540500	301304	442706	418895	126886	107680	176603	423280	121713
M179T564	(M-H)-	Alpha-D-Glucose	1.85191	0.183353	0.00940043	179.056	564.251	131215	50593.1	116151	155589	263329	85198.7	23897.5	25116.6	34694	15090	23754.5
M748T127	(M-H)-	1-Palmitoyl-2-oleoyl-phosphatidylglycerol	1.54375	3.3737	0.00998166	747.517	127.401	5491.16	18121.8	7006.99	21109.4	1391.7	7334.83	39372.6	52184.6	43944.7	19223	15241.7
M141T805	(M-H2O-H)-	2-Oxoadipic acid	2.68439	0.445683	0.0108482	141.017	804.771	648033	555330	317119	654306	765918	688501	338888	93895	90283.8	551198	273630
M301T67	(M-H)-	Eicosapentaenoic acid	1.18887	2.06781	0.0115026	301.216	67.115	9314.16	18554.2	15486.3	11463.2	10208.7	15261.9	45440.8	18954	27294.3	25129.8	21532.1
M135T580	(M-H)-	L-Threonate	1.99205	0.375399	0.012817	135.029	579.856	231818	111212	141206	135517	280167	159940	25345.1	71315.2	53114.1	149328	32456
M309T67	(M-H)-	2E-Eicosenoic acid	1.50313	2.59771	0.0161024	309.279	67.167	7992.62	22510.8	21089.1	11284.5	6420.75	16536.1	32889.3	24759.5	63016.8	45929	19215.2
M606T775	(M-H)-	Uridine diphosphate-N-acetylglucosamine	6.33024	0.379157	0.0173471	606.076	775.486	2.48232e+06	1.01836e+06	1.40938e+06	1.54901e+06	2.83968e+06	1.52646e+06	246660	547083	506269	1.63794e+06	482427
M540T793	(M-H)-	Cyclic adenosine diphosphate ribose	1.61715	0.564733	0.0207612	540.054	793.237	303959	206283	219627	226475	345903	248055	82689.4	161402	125334	273802	86361.1
M281T69_1	(M-H)-	Oleic acid	6.10656	2.22529	0.0382476	281.248	68.934	160419	363189	539374	241599	125392	328679	688201	459762	1.12284e+06	733681	256780
M241T72	(M-H)-	Pentadecanoic Acid	1.19109	1.31317	0.0441214	241.217	72.112	20307.9	26354.4	28193.1	24805.3	27732.7	29226.5	36299.5	29003.2	38028.4	44072.2	23986.9
M173T987	(M-H)-	L-Arginine	1.18451	0.325013	0.0460066	173.104	986.577	69050.8	70491.1	76201.9	62827.2	182003	29700.2	24258.7	33990.5	14877.6	42100.6	17560.4
M279T70	(M-H)-	Linoleic acid	3.06776	1.49127	0.0487088	279.233	69.859	111321	131717	181392	116819	131548	171496	151770	193945	249342	306518	147651

## Sheet: Lys vs. Con
name	adduct	description	VIP	Fold change	p-value	m/z	rt(s)	Con-1	Con-2	Con-3	Con-4	Con-5	Con-6	Lys-1	Lys-2	Lys-3	Lys-4	Lys-5	Lys-6
M137T535	M+	1-Methylnicotinamide	2.01241	0.117752	2.37163e-05	137.07	534.656	77917	42237.5	52519.5	68442.7	47880.9	44779.5	15735.4	3685.1	445.498	1830.24	523.964	17082.7
M199T805	(M+Na)+	N-carbamoyl-L-aspartate	1.08484	0.276691	0.000170243	199.032	805.456	26280.3	13909.2	15618.8	23767	22482	18055.7	5836.41	2975.03	9405.31	395.044	9762.05	4860.31
M204T530_1	(M+H-H2O)+	N-Acetyl-D-glucosamine	1.61853	0.355167	0.000496923	204.086	530.094	36904.1	65798.9	51777.8	66803.9	58191.9	62208.5	41911.2	21185.5	15048.4	556.078	15679.1	26975
M130T1065	(M+H)+	L-Pipecolic acid	10.1568	46.8342	0.00555361	130.085	1064.73	39425	28799	23889.2	33215	14358.4	22068.5	1.26108e+06	762620	2.1639e+06	877.331	2.27415e+06	1.11304e+06
M147T1062	(M+NH4)+	D-Pipecolinic acid	12.0762	43.4249	0.00569542	147.112	1061.51	49295.5	34756.8	33148.8	41248.3	54673.7	30902.3	1.69561e+06	1.12307e+06	2.89648e+06	1793.27	3.32311e+06	1.55671e+06
M191T1059	(M-H+2Na)+	L-Lysine	1.10979	12.506	0.00705499	191.076	1059.07	2241.6	1398.74	1163.88	1632.88	1051.71	719.509	21865.2	10073.2	31939	336.833	25079.5	13359.1
M134T789	(M+H)+	L-Aspartate	1.0171	0.510182	0.00726515	134.044	789.133	31382.4	28028.4	31441.5	28564.7	37939.2	23309.6	15396.3	9794.69	27209.2	576.742	23792.5	15402.9
M120T526_2	(M+H-H2O)+	Tyramine	1.02812	0.498881	0.0159147	120.08	526.384	31252.8	28842.6	40460.9	48533	52260.6	28847.7	37513.2	22008.1	21078.2	5140.85	24573.6	4527.27
M130T777_2	(M+H)+	L-Pyroglutamic acid	1.0429	0.604578	0.0179363	130.049	776.822	49688.6	57769.9	72288.3	60650.1	58769	60049.9	50734.9	45853.4	34448.7	4478.17	25295.4	56363.3
M484T989	(M+H)+	Cytidine triphosphate (CTP)	1.38689	0.406354	0.01965	483.991	988.916	66420.1	34103.1	28915.6	41610.7	70315.4	41714.9	18379.1	3159.89	38947.7	40.5352	42127.7	12375.9
M148T777_2	(M+H)+	L-Glutamate	1.54733	0.593611	0.0217805	148.06	776.843	98685.8	124160	155931	132589	126997	135409	106174	105338	71405.6	7909.24	46182.6	122311
M227T840	(M+H)+	L-Carnosine	2.16684	0.528657	0.0247487	227.113	840.235	189831	124817	141793	126311	165119	117052	65399.9	58621.6	136770	991.048	148922	46542.9
M166T526	(M+H)+	L-Phenylalanine	1.29747	0.504869	0.0268547	166.086	525.854	50419.4	42881.6	60804.6	74258	82731.4	41739.4	62629.1	24641	36599.8	3351.99	40741.6	10171.8
M291T913	(M+H)+	Argininosuccinic acid	2.30286	0.546666	0.0298193	291.13	913.177	267020	152206	145997	187869	183487	141685	90839.2	85294.3	156631	2360.46	179803	74522.1
M508T948	(M+H)+	Adenosine 5'-triphosphate (ATP)	5.37967	0.486143	0.0367186	508.003	947.731	1.16733e+06	730077	696816	554362	1.21403e+06	726090	291761	151018	871209	1011.94	790703	368134
M468T409_2	(M+H)+	1-Myristoyl-sn-glycero-3-phosphocholine	2.5458	0.649347	0.0380967	468.308	409.283	388265	319215	219421	367044	304595	281839	244635	152129	325688	51804.9	255432	191329
M246T499	M+	2-Methylbutyroylcarnitine	1.70986	0.439226	0.0397868	246.17	499.092	84034.4	51326.5	56193.9	95163.3	91479.4	59852.6	32339.8	3182.91	70416.8	348.054	85352.1	763.547
M496T386	(M+H)+	1-Palmitoyl-sn-glycero-3-phosphocholine	3.43393	0.671454	0.0416055	496.339	385.661	1.10822e+06	872427	571908	924987	795014	579968	742337	536979	663177	231509	439750	644493
M485T972	(M+H)+	Uridine 5'-triphosphate (UTP)	1.94229	0.541242	0.0465239	484.976	972.073	130150	101674	85518.2	123345	155507	108388	73907.2	14890.8	124563	111.378	121617	46260
M787T311	(M+H)+	1,2-dioleoyl-sn-glycero-3-phosphatidylcholine	3.3213	3.46971	0.0477384	786.6	311.354	26899	32022.3	53598.2	67884.8	25061.5	47248.4	129300	284659	21422.4	183071	16494	241898
M833T304	(M-H+2Na)+	1-Stearoyl-2-oleoyl-sn-glycerol 3-phosphocholine (SOPC)	1.35099	4.79147	0.0487199	832.584	303.553	6398.83	3148.53	1999.88	7213.25	5098.86	3774.72	16724.9	29947.8	1128.74	35473.9	1366.56	47765.8
M129T68_2	(M-H)-	ketoisocaproic acid	6.20942	0.41596	0.00152653	129.055	68.395	1.22782e+06	850087	790226	1.02396e+06	1.41768e+06	1.23228e+06	393991	421230	887337	97913	594252	326512
M565T795	(M-H)-	Uridine diphosphate glucose(UDP-D-Glucose)	2.18206	0.39702	0.00431112	565.048	794.875	146434	79937.7	88538.1	108422	163995	112942	46847.3	35178	96594.3	758.472	70910.8	27732.2
M129T98	(M-H)-	alpha-Ketocaproic acid	5.58254	0.404805	0.0109941	129.055	97.767	825734	494189	670413	612742	1.07769e+06	846933	175207	141299	754023	44900.8	573880	143524
M253T71_3	(M-H)-	cis-9-Palmitoleic acid	4.10164	1.86853	0.0179666	253.217	71.269	98014.6	133689	132944	126636	79376	186667	192062	206834	108483	350218	242346	315143
M426T889	(M-H)-	Adenosine 5'-diphosphate (ADP)	2.26572	0.463969	0.0190542	426.021	888.648	202323	119434	128697	101966	188321	149760	56630	20698.9	144444	4339.49	131667	55385.2
M131T986	(M-H)-	D-Ornithine	1.12977	0.382378	0.0194188	131.082	986.206	31128.5	25364	30412.1	28770.4	57961.3	15650.7	10878	6174.6	26705.5	196.117	20310.1	8114.83
M403T913	(M-H)-	Uridine 5'-diphosphate (UDP)	1.30088	0.465829	0.0197871	402.994	913.4	53184.4	36664.6	35059.6	43639.6	67857.6	43562	23627.5	4790.31	47226.8	1082.54	38348.3	15341.6
M133T734	(M-H)-	L-Malic acid	1.1202	0.306507	0.0202497	133.014	734.458	16817.2	54106.5	111389	54872	48327.2	121419	22658.8	27857.1	24601.2	3292.57	12190.5	34127
M281T69_1	(M-H)-	Oleic acid	7.5585	2.46802	0.0221238	281.248	68.934	160419	363189	539374	241599	125392	328679	572186	613417	136699	888728	1.11193e+06	1.01743e+06
M130T480_2	(M-H)-	L-Leucine	4.03961	0.388791	0.0256104	130.087	479.801	529456	279079	379638	347603	740019	409154	1619.45	89089.4	381754	207.681	451596	119616
M327T68_2	(M-H)-	(4Z,7Z,10Z,13Z,16Z,19Z)-4,7,10,13,1 6,19-Docosahexaenoic acid	2.06957	2.84683	0.030941	327.232	67.555	13737.6	26200.2	24091.4	18417.5	11249.7	23300.7	42341.7	39264	10997.9	58074.5	113813	68579.4
M111T145_2	(M-H)-	Uracil	2.08017	0.520483	0.0322172	111.019	145.372	152950	116255	145800	130490	226022	157978	48791.9	46785	162309	16862.6	156995	52043.1
M283T1156	(M-H)-	Stearic acid	1.30891	1.66108	0.041495	283.264	1156.38	46400.2	34828.1	42392.8	12209.3	27592.9	6944.25	46376.6	55691.4	50275.7	25073.6	49995.8	55580.7
M241T79	(M-H)-	Lumichrome	1.45385	0.581716	0.045141	241.073	78.675	193842	113231	114490	139079	183748	159285	76421.5	42109.6	95042.3	50873.1	199759	61477.5
M89T428	(M-H)-	DL-lactate	4.41697	0.659883	0.0452584	89.024	428.369	1.7804e+06	1.6711e+06	1.57151e+06	1.39585e+06	1.91842e+06	1.53296e+06	1.08347e+06	748704	1.79479e+06	269241	1.65475e+06	962242
